# Supplementary material for: An engineered yeast cytosine deaminase with improved catalytic activity and stability for macrophage-mediated enzyme/prodrug therapy
Source: Commun Biol. 2025 Nov 13;8:1562. doi: 10.1038/s42003-025-08931-x (PMC12615592; doi:10.1038/s42003-025-08931-x)
Supplement: Supplementary file 2 — Supplementary Data 1 [file 42003_2025_8931_MOESM2_ESM.xlsx]

## Sheet: fig 1A
Time (min)	6xHis-yCD			6xHis-yCD-TM			6xHis-yCD-M100H			6xHis-yCD-M100L			6xHis-yCD-TMH			6xHis-yCD-TML
0.3	16.2248	18.2056	16.3009	7.46527	8.18266	9.06015	19.1182	21.9488	24.2219	4.4202	4.36748	4.60387	19.1128	19.5283	19.8781	8.8236	8.81151	5.38507
1.3	37.3232	37.1704	35.1165	16.9361	17.7345	19.6033	44.4976	47.1504	46.8224	9.37493	9.30877	9.08457	38.4101	36.0286	38.6062	10.5943	11.5156	8.76498
2.3	50.1125	52.631	48.2897	28.3597	27.5319	30.1187	63.066	64.1254	63.5131	12.4131	15.777	14.446	53.1198	50.7933	52.615	15.3146	13.5548	14.9818
3.3	62.4452	64.5724	58.7409	37.6734	37.3946	40.9702	75.7073	74.1651	74.705	18.5757	18.029	20.4966	65.0222	63.7963	65.0072	20.5651	20.8479	22.1173
4.3	69.4472	71.7673	70.4792	49.1475	46.3624	48.7748	82.169	82.9248	82.4604	21.2939	23.6775	23.5842	71.837	71.2767	73.3664	24.9884	23.9679	27.4654
5.3	76.5962	77.2734	77.0758	58.4987	57.2463	60.5991	87.228	86.9175	87.2647	28.5714	27.5194	29.4403	78.5231	77.7172	79.176	31.7594	31.7428	33.3957
6.3	83.4316	82.9902	81.4204	68.8767	66.9373	72.5738	91.5492	92.3026	91.7874	33.8505	32.4657	34.4013	84.2255	84.8309	83.9624	40.0264	36.579	41.5532
7.3	85.3446	85.5475	83.1423	77.9736	77.9236	80.8645	93.9853	93.5641	92.8923	39.2367	36.7246	39.0016	88.7551	87.2494	87.4869	47.0154	42.3371	47.9944
8.3	88.283	88.9711	88.0192	86.1238	85.4698	88.2876	95.3909	95.2672	95.218	44.0091	42.7637	45.8465	90.8251	89.5751	90.0448	51.5228	49.9193	54.2094
9.3	91.1226	90.6871	88.5429	91.6924	90.0823	92.7735	96.0894	95.6237	95.8711	48.9461	47.4973	51.5202	91.4058	91.1106	89.7945	58.7208	56.1628	61.182
10.3	92.0149	92.7662	91.3329	93.8438	94.452	94.1147	96.3358	97.1334	95.7587	55.5059	53.1849	56.6175	93.9272	93.2728	93.5445	64.3717	62.1258	68.1037
11.3	94.4459	94.5827	93.7893	96.4291	95.5098	96.6049	97.2717	97.5994	97.1842	61.9103	59.5705	63.7907	94.8832	95.6031	94.9488	72.3882	68.8699	75.3176
12.3	94.0689	93.1159	90.6938	95.7046	95.9303	94.9619	96.667	96.4451	95.6333	66.2445	62.7326	65.7618	93.9197	93.9998	94.249	76.8662	74.488	78.9542
13.3	95.361	95.4919	94.7422	96.3175	96.933	95.5511	98.7001	97.1434	97.2088	71.927	67.7072	73.0549	95.4881	95.3382	96.5072	82.3295	80.7494	86.5306
14.3	95.4657	95.989	94.9343	95.9074	96.7395	95.6877	97.709	97.1368	97.5292	77.557	73.2417	76.5101	96.2485	96.0833	97.0626	87.6849	85.909	90.5163
15.3	96.8053	96.3019	95.3492	96.5814	96.0655	96.4856	98.7389	96.7138	97.1618	82.3583	77.2599	82.2281	96.6623	95.8795	96.1452	91.2421	89.9261	94.2373
16.3	96.273	94.3868	96.1254	94.3338	96.2547	95.9654	98.2126	97.1815	96.7626	85.6505	81.5353	85.1656	95.2844	96.0737	95.9741	94.0541	94.3586	93.728
17.3	96.8755	98.6985	95.6732	97.5643	97.6134	96.4599	98.4909	98.5205	98.3581	90.3188	85.9014	89.3921	95.076	96.7182	97.2776	95.9152	95.1722	96.7471
18.3	97.7814	96.647	96.3301	97.2166	96.4674	96.2663	98.6701	98.2079	98.1812	93.3242	88.4943	90.3375	96.4859	96.6273	96.4823	96.5884	97.5883	97.7762
19.3	96.7482	96.8776	96.5851	97.2669	96.1693	96.0241	97.9066	97.131	97.6687	94.1117	91.5569	92.3386	96.0298	96.0866	95.4192	96.5415	97.5253	95.2925
20.3	98.2221	98.4224	97.9811	97.7347	97.2179	96.2504	99.8184	98.5777	97.4494	98.4801	94.0637	95.5511	98.0832	98.0201	97.3921	98.3963	97.5782	98.5057
21.3	97.8557	98.2775	96.1136	97.007	96.3971	97.3615	95.7825	98.7412	97.9911	97.2245	95.7279	97.3242	97.8838	97.8434	97.6488	98.0778	96.5975	98.2069
22.3	97.7738	98.4195	97.8246	97.7366	97.7565	96.667	98.5877	97.9719	98.9375	96.9429	96.7096	96.9674	97.9744	97.7254	98.4967	98.3148	98.4693	97.321
23.3	97.1593	97.7529	97.4973	98.2427	97.7328	97.1686	97.9178	99.0386	98.1199	97.9492	97.2841	97.6781	96.8483	96.9117	98.3309	97.8588	98.8626	98.5151
24.3	98.6039	98.4419	99.1011	97.4229	97.5781	97.4427	99.0489	98.1074	97.9218	98.1138	97.5798	98.309	97.1263	97.761	98.8834	97.149	98.2067	97.8712
25.3	98.4727	98.9656	99.3947	98.2043	98.7768	97.6965	99.7586	97.728	98.0757	97.8334	98.2143	98.6346	97.6937	97.6445	97.8782	98.8989	98.4892	97.1695
26.3	97.6914	97.4976	96.95	97.4867	97.3994	97.7021	98.5335	98.7025	98.6001	98.0066	97.4414	98.2135	97.8116	96.9869	98.1721	97.2112	97.2724	99.1314
27.3	98.893	99.3706	99.6755	97.4554	97.6	97.9368	99.9752	98.3413	99.9922	99.3684	99.0632	96.9514	98.8927	98.9754	98.7343	98.8161	98.704	98.6702
28.3	98.4416	97.339	97.5936	97.6218	97.3916	97.7338	97.4683	98.8967	98.5944	98.651	99.1198	97.2799	98.4324	97.4572	99.0934	97.2182	97.9914	98.5383
29.3	98.977	98.2778	96.2382	98.5332	98.6062	97.5993	98.5535	98.6714	98.9251	98.9892	98.7936	98.3818	98.173	97.7133	97.7157	97.1292	97.6714	98.6524
30.3	99.7871	100.058	101.533	99.2306	98.6124	98.7114	99.9417	100.051	98.7554	98.4668	99.7206	99.6141	97.5227	98.8764	99.8649	98.8694	98.6895	99.2612

## Sheet: fig 1B
	HisCD	HisCD TM	HisCD M100H	HisCD M100L	HisCD TMH	HisCD TML
25	96.609	104.954	96.5664
26	103.665	100.641	103.837
27	98.7363	96.6034	102.515
28	93.0116	101.046	97.1472
29	97.835	101.6	105.415
30	103.512	106.43	101.943
31	97.5575	101.576	103.775
32	103.63	101.494	100.315
33	101.377	108.684	112.251
34	100.932	103.548	101.408
35	102.909	111.765	113.032
36	102.745	104.44	107.56
37	102.183	100.143	99.1428
38	103.293	107.064	88.442
39	102.611	98.8731	106.77
40	101.509	98.7902	104.197
41	104.007	109.062	99.3139
42	97.8411	94.0327	96.7776
43	94.1676	102.427	92.801
44	92.3696	101.359	97.4258
45	98.3993	105.954	110.415
46	93.1062	99.9189	92.4459
47	83.7308	94.6132	92.2821
48	81.2116	94.2631	96.1458
49	69.4909	94.6716	93.238
50	61.2256	87.6628	89.4398
51	44.4483	92.1208	85.7491
52	32.1417	94.2446	84.0794
53	23.7103	86.9825	76.667
54	7.63856	84.2229	73.508
55	2.49461	86.6201	79.7132
56	-3.36256	79.5622	72.2025
57	-3.66175	77.0499	71.6757
58	3.63969	74.7648	69.5973
59	0.813965	57.6146	75.1394
60	2.03514	47.8372	62.6909
61	-1.34414	28.2422	59.3302
62	1.40122	20.3956	48.7843
63	-6.46293	2.1384	44.758
64	1.6934	5.91874	29.2576
65	3.31244	-1.80778	21.7658
66	6.14213	-0.801001	19.8828
67	-2.09746	-1.57728	9.85189
68	1.45414	0.838162	-3.35535
69	3.79447	-5.05247	0.703179
70	-8.26465	-4.92824	4.44671
71	-0.244348	6.05142	5.60072
72	-4.69826	3.98703	3.85131
73	4.72972	-6.1497	3.60624
74	-5.3459	2.93464	2.4067
75	3.93995	3.37369	13.969
76	4.20377	2.97641	-7.08595
77	4.09702	7.2566	2.79945
78	-6.96311	-1.34002	12.3753
79	0.385608	2.23147	-1.39145
80	6.33	6.02347	9.45714
81	1.21945	1.80225	7.827
82	-2.34496	5.92795	6.43956
83	3.23451	1.22346	10.8386
84	-3.88729	-1.53459	6.70157
85	9.66003	-1.13409	-7.48325
25				100.235	98.5325	104.955
30				109.742	102.19	106.82
35				96.8035	104.716	96.0296
40				98.0354	101.429	97.923
45				96.5867	95.1749	97.3998
50				88.6303	79.5918	100.084
55				58.6031	81.5505	93.4548
60				14.6189	61.9959	77.0508
65				-2.76227	54.9198	25.6109
70				2.5574	11.331	1.81617
75				2.60766	5.76799	-1.8338
80				-8.64731	20.4518	2.35999
85				2.41039	0.696008	-2.75854
90				7.03265	4.74113	4.6101

## Sheet: fig 1C
conc	6xHis-yCD			6xHis-yCD-M100H
0	97.0129	101.259	101.728	100.773	99.0508	100.177
0.00784	85.8892	86.4891	94.0687	102.916	104.441	103.76
0.0392	83.915	86.5691	90.4644	103.629	103.889	104.245
0.196	71.1762	79.3281	81.5166	92.1697	88.8332	91.3895
0.98	21.9879	23.9122	23.9782	37.0718	38.3078	37.5983
4.9	2.1518	3.83007	1.72596	2.35901	2.46021	1.89763

## Sheet: fig 3A
Time (min)	Cry3Aa-yCD			Cry3Aa-yCD-TM			Cry3Aa-yCD-M100H			Cry3Aa-yCD-M100L			Cry3Aa-yCD-TMH			Cry3Aa-yCD-TML
0.3	2.08216	2.43369	3.0926	7.10226	8.73499	7.84045	17.9365	21.0301	21.2045	1.98549	2.53865	2.74241	6.93981	8.80295	8.65458	3.81781	3.51302	3.44641
2.3	6.8093	6.69666	6.80219	23.0983	23.6983	24.1029	50.4693	52.1457	50.896	5.77291	7.24348	7.69489	25.8417	26.0589	27.3563	14.7439	13.6809	14.1324
4.3	11.6771	11.7901	11.7277	37.9965	38.7063	38.1284	69.7076	70.4233	69.8716	10.5597	10.2949	12.2453	40.0357	40.3949	41.359	26.0024	23.8665	25.6293
6.3	18.0609	17.726	17.6287	53.3338	54.6875	54.2665	81.5622	82.4555	80.8449	15.5646	16.5523	17.4037	52.4237	52.5325	53.6721	38.2954	35.5332	37.4055
8.3	24.0043	22.855	22.7057	69.039	69.2409	68.276	88.281	88.5847	87.7483	21.4924	22.1506	23.143	61.4674	63.0447	63.9324	51.427	48.2177	49.9751
10.3	30.9722	30.1349	29.6581	82.6822	82.7659	82.1076	91.9716	92.6152	91.6555	27.7305	27.6634	29.9387	69.8099	69.8789	71.0459	64.8519	61.6439	62.6906
12.3	37.8424	37.0027	36.1373	91.8245	91.6215	91.5799	92.4342	93.7782	93.5806	35.3098	34.3569	35.8051	76.1777	76.1924	76.7109	77.7024	72.6454	74.9425
14.3	44.6515	42.9756	43.2599	95.0726	95.3817	95.0591	95.253	95.2034	94.9118	42.318	40.8669	42.8573	80.4572	80.5124	79.5181	87.5342	83.5418	84.9784
16.3	51.8728	50.4893	49.8113	95.904	96.3122	96.4207	95.4893	95.5719	96.2149	48.9792	47.4603	49.9173	84.2359	84.0912	84.8967	93.2922	91.8209	92.387
18.3	59.0152	57.6944	56.8583	96.3436	96.4011	96.3962	95.4622	95.9412	96.4087	56.7497	54.5558	57.7603	87.664	87.0918	87.3554	95.0817	95.4581	95.1023
20.3	66.2558	64.0318	63.6069	95.0242	96.3443	96.5972	96.3343	95.6958	95.6812	62.0804	61.5945	63.2334	88.5697	89.4099	89.1777	94.7224	95.4397	95.7267
22.3	72.4263	69.4748	68.9549	96.6201	96.0607	96.3447	95.9171	95.639	96.2585	70.1433	67.7575	69.7468	90.926	90.1238	90.8254	95.7693	95.7354	96.1892
24.3	77.4526	75.4859	75.1879	96.5979	95.5318	96.267	96.3466	96.7	96.2751	75.8466	73.2469	75.6259	91.0667	92.1034	92.4333	95.8968	95.2399	96.2013
26.3	82.5797	80.2344	80.1065	95.8623	96.4111	96.3193	96.3662	96.0016	96.9264	80.9331	80.0507	81.179	92.8921	93.2692	91.7726	95.7127	96.3153	96.2537
28.3	86.9954	84.9505	84.4889	95.6758	95.649	96.2007	96.6212	95.5933	96.3518	86.1028	84.4514	85.5358	93.1923	93.0535	93.2007	95.9249	95.0972	95.3434
30.3	90.0616	88.4806	88.2691	96.3681	96.0789	96.2322	96.8266	96.0816	97.3905	89.8381	88.3762	88.4531	93.8733	93.6974	94.146	95.5426	96.4669	96.6202
32.3	92.4788	91.1498	91.1356	96.0341	96.5585	96.3226	96.3951	96.4003	96.733	92.806	91.8308	92.9728	94.7258	93.9206	94.4595	96.1584	96.354	96.4447
34.3	93.6789	93.3615	93.9844	96.6219	95.9424	96.2096	96.4452	96.0354	95.8358	94.8236	93.9139	92.7601	94.1334	94.8775	94.9388	93.4267	96.3359	95.7158
36.3	94.9659	94.5003	94.7018	96.502	96.469	96.0791	96.4986	96.0681	96.6638	95.9633	94.5333	93.6071	94.5025	94.748	95.8174	95.6786	95.6397	95.9636
38.3	96.1923	95.2208	96.1373	96.3573	96.2079	94.5312	96.106	96.8532	96.1334	96.397	95.6413	95.2383	94.9452	95.561	95.4165	95.9681	95.8783	96.2606
40.3	96.656	95.6789	94.878	96.2842	95.1056	97.0927	96.5989	96.6502	96.8749	96.4154	96.5566	95.8402	94.8798	95.5257	95.0568	95.9916	96.5796	95.5767
42.3	96.102	96.7469	96.2512	97.1559	96.017	97.2531	96.7104	96.9412	96.6237	96.8597	95.9558	96.0636	95.1595	95.6165	94.1215	96.0657	95.8142	96.1028
44.3	95.9984	96.5771	96.8784	96.2322	96.5182	96.6284	97.0775	96.75	96.7361	95.789	95.467	94.8875	95.279	95.594	96.0608	95.696	96.9172	95.7918
46.3	96.7734	97.0755	96.5761	96.538	96.7846	97.0744	97.7065	95.851	97.1565	96.4153	96.8002	96.1272	95.5041	95.9592	96.0206	95.2025	96.8326	96.0635
48.3	96.6604	96.5807	96.7029	96.6374	96.7846	96.5186	96.6419	95.1965	98.0224	96.1323	94.3773	95.7175	95.6317	95.6814	95.478	95.8344	96.7789	96.176
50.3	95.1143	96.9314	96.6889	95.1214	96.0667	96.6076	96.7053	95.8113	95.7728	96.6938	96.0368	95.4898	95.6651	96.3059	96.2557	96.2436	96.0295	96.5449
52.3	96.4025	95.9433	96.052	96.6724	97.186	97.313	97.2776	96.3346	96.4694	95.5932	95.6563	96.2202	95.5513	96.2509	96.4896	96.2974	95.4438	96.3411
54.3	94.9686	97.2223	96.6985	96.2201	96.7665	96.3527	97.3072	96.6211	96.3168	94.7173	94.5264	94.4709	96.0925	96.5255	96.1045	94.5021	94.8091	97.3366
56.3	94.9719	96.7191	97.2247	96.4077	96.8768	97.0659	96.7677	96.3342	96.9226	95.8896	94.5491	96.2465	96.0121	95.689	96.5868	95.6561	97.0619	96.1646
58.3	96.9273	97.2623	96.8744	97.0822	97.449	97.0614	96.9554	96.6199	97.1913	96.1271	96.5695	94.4578	95.8722	95.8417	96.5012	95.9891	96.7529	96.8083
60.3	96.2292	96.9481	96.3686	95.4766	96.6933	96.7666	96.1483	96.9417	96.8903	96.2853	96.1724	95.6741	96.8404	96.0281	96.6333	95.0637	96.9034	95.5652

## Sheet: fig 3B
	Cry3Aa-yCD			Cry3Aa-yCD-TM			Cry3Aa-yCD-M100H			Cry3Aa-yCD-M100L			Cry3Aa-yCD-TMH			Cry3Aa-yCD-TML
0	99.5352	100.498	99.9664	99.2671	101.121	99.6116	99.5811	100.603	99.8154	95.7073	93.3078	110.985	98.6184	99.5033	101.878	103.323	94.8361	101.841
2	11.633	6.63242	11.6638	8.96912	15.5434	10.6756	53.633	56.1724	53.0343	32.4864	23.2765	33.0865	32.8365	32.9797	39.5318	20.1088	22.4849	20.2151
4	-3.90751	5.67421	-0.448827	4.57067	4.78823	5.60239	34.4768	33.8487	35.8857	3.47439	5.05693	8.89773	20.4231	20.949	20.5198	15.6792	11.3801	16.5628
14	9.2277	-1.86911	8.75656	4.55268	-1.17993	1.68198	17.6152	17.8447	19.0092	2.25204	-6.46707	2.33903	6.66285	0	8.70973	6.93495	6.80446	4.12428

## Sheet: fig 3D
0.4	0
0.463232	0
0.536459	0
0.621262	0
0.719471	0
0.833204	0
0.964916	0
1.11745	0
1.29409	0
1.49866	0
1.73557	0
2.00993	0
2.32766	0
2.69561	0
3.12173	0
3.61521	0
4.1867	0
4.84853	0
5.61499	0
6.5026	0
7.53052	0
8.72094	0
10.0995	0
11.6961	0
13.545	0
15.6862	0
18.1658	0
21.0374	0
24.363	0
28.2143	0
32.6744	0
37.8396	0
43.8212	0
50.7484	0
58.7707	0
68.0611	0
78.8202	0
91.28	0
105.709	0
122.42	0
141.772	0
164.183	0
190.137	0
220.194	0
255.002	0
295.312	0
341.995	0
396.058	0
458.666	0
531.172	0
615.139	7.77434
712.379	21.9966
824.992	30.1824
955.406	25.7664
1106.44	12.7114
1281.34	1.56887
1483.89	0
1718.47	0
1990.12	0
2304.72	0
2669.04	0
3090.96	0
3579.58	0
4145.44	0
4800.75	0
5559.64	0
6438.51	0
7456.3	0
8634.99	0

## Sheet: fig 3E
-143.062	0
-133.276	0
-123.489	0
-113.703	0
-103.916	0
-94.1297	0
-84.3432	0
-74.5567	0
-64.7702	0
-54.9837	0
-45.1972	0
-35.4106	6057.45
-25.6242	171884
-15.8377	571325
-6.05112	764241
3.73533	427646
13.5219	110359
23.3084	26435.8
33.0949	0
42.8814	0
52.6679	0
62.4544	0
72.2409	0
82.0275	0
91.8139	0
101.6	0
111.387	0
121.173	0
130.96	0
-40.5154	0
-36.8087	0
-33.102	0
-29.3953	0
-25.6886	0
-21.9819	0
-18.2751	0
-14.5685	0
-10.8617	0
-7.15501	0
-3.44833	0
0.258395	0
3.96512	0
7.6718	0
11.3785	0
15.0852	0
18.7919	0
22.4987	0
26.2054	0
29.9121	0
33.6188	0
37.3255	0
41.0322	0
44.7389	0
48.4456	0
52.1523	0
55.859	0
59.5658	0
63.2724	0
66.9792	0
70.6859	0
74.3926	0
78.0993	0
81.806	0
85.5127	0
89.2194	0
92.9261	0
96.6328	0
100.34	0
104.046	0
107.753	0
111.46	0
115.166	0
118.873	0
122.58	0
126.287	0
129.993	0
133.7	0
137.407	0
141.113	0
144.82	0

## Sheet: fig 4B
CTL	0.36	0.27	0.34
12.5 nM	38.9	36.5	35.6
25 nM	65.7	66.4	61
50 nM	88.8	91.7	86.2
100 nM	96.7	97.6	97.6
200 nM	99.3	99.4	92.2
400 nM	99.8	99.5	99.5
800 nM	99.7	99.7	99.6

## Sheet: fig 4C
CTL	2h	4h	10h	24h	30h
0.97	91.1	97.4	99.4	99.6	99.4
0.62	88	94.8	99.5	99.6	99.3
0.55	90	96.6	99.6	99.7	99.5

## Sheet: fig 4D
CTL	50.6	57.2	56.3
12.5 nM	216	207	206
25 nM	368	358	335
50 nM	673	719	660
100 nM	1360	1400	1313
200 nM	2851	2891	3018
400 nM	4789	5419	5291
800 nM	9938	10390	9644

[truncated: 12 more sheets: fig 4E, fig 4F, fig 4G, fig 5B, fig 5D, fig 5F, fig 6B, fig 7B, fig 7C, fig 7D, fig 7E, Table2]
