# Supplementary material for: An engineered yeast cytosine deaminase with improved catalytic activity and stability for macrophage-mediated enzyme/prodrug therapy
Source: Commun Biol. 2025 Nov 13;8:1562. doi: 10.1038/s42003-025-08931-x (PMC12615592; doi:10.1038/s42003-025-08931-x)
Supplement: Supplementary file 3 — Supplementary Data 2 [file 42003_2025_8931_MOESM3_ESM.xlsx]

## Sheet: Fig S3
chain A				chain B
residue No.	RMSD			residue No.	RMSD
8	1.399			8	0.838
9	0.56			9	0.345
10	0.415			10	0.147
11	0.485			11	0.259
12	0.382			12	0.291
13	0.194			13	0.113
14	0.137			14	0.079
15	0.235			15	0.226
16	0.17			16	0.086
17	0.132			17	0.093
18	0.093			18	0.148
19	0.166			19	0.156
20	0.191			20	0.191
21	0.175			21	0.129
22	0.121			22	0.131
23	0.21			23	0.224
24	0.229			24	0.213
25	0.191			25	0.219
26	0.175			26	0.35
27	0.284			27	0.554
28	0.219			28	0.499
29	0.161			29	0.445
30	0.026			30	0.093
31	0.176			31	0.247
32	0.123			32	0.176
33	0.054			33	0.108
34	0.081			34	0.133
35	0.248			35	0.201
36	0.06			36	0.097
37	0.077			37	0.148
38	0.116			38	0.246
39	0.498			39	0.303
40	0.512			40	0.312
41	1.42			41	0.425
42	0.936			42	0.395
43	0.617			43	0.243
44	0.345			44	0.423
45	0.205			45	0.299
46	0.167			46	0.332
47	0.283			47	0.154
48	0.199			48	0.16
49	0.284			49	0.271
50	0.217			50	0.226
51	0.225			51	0.337
52	0.233			52	0.343
53	0.265			53	0.347
54	0.241			54	0.21
55	0.113			55	0.156
56	0.186			56	0.291
57	0.196			57	0.285
58	0.245			58	0.278
59	0.333			59	0.364
60	0.207			60	0.22
61	0.113			61	0.278
62	0.229			62	0.338
63	0.191			63	0.271
64	0.161			64	0.258
65	0.144			65	0.275
66	0.216			66	0.267
67	0.226			67	0.219
68	0.222			68	0.252
69	0.277			69	0.275
70	0.362			70	0.183
71	0.429			71	0.222
72	0.43			72	0.408
73	0.508			73	0.533
74	0.544			74	0.492
75	0.672			75	0.631
76	0.274			76	0.305
77	0.231			77	0.212
78	0.366			78	0.362
79	0.23			79	0.115
80	0.279			80	0.791
81	0.284			81	1.141
82	0.179			82	0.39
83	0.116			83	0.182
84	0.078			84	0.098
85	0.105			85	0.038
86	0.075			86	0.052
87	0.076			87	0.072
88	0.14			88	0.142
89	0.117			89	0.18
90	0.169			90	0.243
91	0.252			91	0.32
92	0.207			92	0.305
93	0.22			93	0.344
94	0.241			94	0.371
95	0.266			95	0.323
96	0.243			96	0.277
97	0.182			97	0.303
98	0.203			98	0.321
99	0.276			99	0.321
100	0.164			100	0.202
101	0.192			101	0.27
102	0.265			102	0.25
103	0.176			103	0.278
104	0.198			104	0.285
105	0.171			105	0.19
106	0.184			106	0.048
107	0.078			107	0.055
108	0.054			108	0.072
109	0.029			109	0.089
110	0.044			110	0.171
111	0.117			111	0.248
112	0.237			112	0.388
113	0.251			113	0.391
114	0.323			114	0.465
115	0.205			115	0.329
116	0.264			116	0.308
117	0.259			117	0.344
118	0.216			118	0.462
119	0.279			119	0.458
120	0.312			120	0.497
121	0.303			121	0.381
122	0.193			122	0.266
123	0.382			123	0.267
124	0.632			124	0.278
125	0.228			125	0.269
126	0.438			126	0.478
127	0.363			127	0.193
128	0.202			128	0.135
129	0.111			129	0.304
130	0.175			130	0.182
131	0.13			131	0.159
132	0.35			132	0.168
133	0.302			133	0.234
134	0.26			134	0.229
135	0.318			135	0.281
136	0.218			136	0.243
137	0.23			137	0.154
138	0.203			138	0.083
139	0.17			139	0.081
140	0.131			140	0.176
141	0.104			141	0.154
142	0.057			142	0.366
143	0.224			143	0.478
144	0.215			144	0.355
145	0.318			145	0.74
146	0.377			146	1.061
147	0.565			147	0.821
148	0.58			148	0.492
149	0.733			149	0.735
150	1.09			150	0.974
151	0.691			151	0.624
152	0.671			152	0.752
153	1.046			153	1.016
154	0.925			154	0.931
155	1.069			155	1.036
156	1.034			156	1.155
157	0.507			157	0.478
158	0.438			158	1.67

## Sheet: Fig S6A
RAW 264.7
[5-FU], μM	RAW 264.7 cell viability				[5-FC], μM	RAW 264.7 cell viability
3075.1	2.60522	2.82085	2.84364		3098.54	93.2082	106.418	105.099
1537.55	11.5925	11.2748	11.7109		1549.27	102.101	101.847	99.8525
768.78	21.8929	25.5486	26.0938		774.64	108.92	113.834	100.654
384.39	31.77	32.7894	34.1354		387.32	105.883	111.432	102.552
192.19	39.1742	35.5852	34.248		193.66	115.026	102.259	98.4412
96.1	38.5725	30.5077	38.3222		96.83	107.163	113.527	113.987
48.05	38.7048	35.9143	37.6499		48.41	118.159	116.025	111.721
24.02	41.8333	44.1517	44.796		24.21	107.961	118.567	116.007
12.01	49.9852	42.9027	45.9092		12.1	110.112	118.177	107.43

## Sheet: Fig S6B
HT-29
[5-FC], μM	HT-29 cell viability				[5-FU], μM	HT-29 cell viability
4000	84.4637	78.2975	75.1393		4000	5.74877	5.84626	7.22736
1000	86.7997	82.1591	84.0096		1000	8.97739	11.209	10.0632
250	87.5214	85.8366	86.938		250	12.9721	12.5323	12.6119
125	86.9302	94.8139	79.305		125	20.9431	18.9517	22.2429
62.5	94.4302	87.1599	87.0385		62.5	28.2786	28.1351	34.0651
31.25	93.2426	88.3905	74.5952		31.25	40.7925	39.1534	40.2248
7.8125	85.8066	101.122	100.037		7.8125	59.6735	61.3583	61.6937
1.95312	94.8856	93.715	104.75		1.95312	82.9564	79.3585	73.4976
0.488281	98.1847	93.437	98.9012		0.488281	100.626	104.153	109.485

## Sheet: Fig S7
	G2			S
CTL	6.79	5.11	5.98	43.61	35.79	39.87
5-FC	5.91	4.18	5.26	42.63	36.63	39.97
RAW 264.7	5.25	5.24	7.01	38.71	39.57	43.23
RAW 264.7 + 5-FC	3.92	4	4.14	42.17	41.27	42.22
MF/Cry3Aa-yCD-M100H	5.43	4.98	4.51	43.24	38.81	40.75
MF/Cry3Aa-yCD-M100H + 5-FC	8.13	6.22	6.88	19.55	21.04	19.96

## Sheet: Primer sequencePrimer Name
Primer Name	Primer Sequence (5' to 3')	Comment
g67c_c68t	5'-attgcctatgaggaggcgctcttaggttacaaagaggg-3'	For mutagenesis of yCD-TM
g67c_c68t_antisense	5'-ccctctttgtaacctaagagcgcctcctcataggcaat-3'
g322a	5'-tggtattccacgctgtgttatcggtgagaacgtta-3'
g322a_antisense	5'-taacgttctcaccgataacacagcgtggaatacca-3’
a418c_	5'-ttgacgatgagaggtgtaaaaagctcatgaaacaatttatcgatgaa-3'
a418c_antisense	5'-ttcatcgataaattgtttcatgagctttttacacctctcatcgtcaa-3'
a298c_t299a_g300t_	5'-catgtgtacaggtgccatcatccattatggtattccacgctgtgttg-3'	For mutagenesis of yCD-M100H
a298c_t299a_g300t_r	5'-caacacagcgtggaataccataatggatgatggcacctgtacacatg-3'
a298c_	5'-gtacaggtgccatcatcctgtatggtattccacgc-3'	For mutagenesis of yCD-M100L
a298c_r	5'-gcgtggaataccatacaggatgatggcacctgtac-3'
a298c_t299a_g300t_(CD TM)	5'-catgtgtacaggtgccatcatccattatggtattccacgctgtgtta-3'	For mutagenesis of yCD-TMH
a298c_t299a_g300t_(CD TM)_antisense	5'-taacacagcgtggaataccataatggatgatggcacctgtacacatg-3'
(His)CD fwd	5'- GCC TGG TGC CGC GCG GCA GCC ATA TGA TGG TGA CAG GGG GAA TGG CAA GC -3'
CD(pET28a) rev	5'- TGG TGG TGG TGG TGG TGC TCG AGT CAC TCA CCA ATA TCT TCA AAC CAA TCC TGA GGT CTT TCA TCG -3'
(3A) CD fwd	5'- TTG AAT TTA TTC CAG TGA ATG GAT CCA TGG TGA CAG GGG GAA TGG CAA GC -3'
CD (pHT315) rev	5'- CGG CCA GTG AAT TCG AGC TCG GTA CCT CAC TCA CCA ATA TCT TCA AAC CAA TCC TGA GGT CTT TCA TCG -3'
